# Supplementary material for: Green Surfactant-Free Synthesis of Mesoporous Silica Materials via a Biomass-Derived Carboxylic Acid-Assisted Approach
Source: Nanomaterials (Basel). 2025 Dec 29;16(1):45. doi: 10.3390/nano16010045 (PMC12787774; doi:10.3390/nano16010045)
Supplement: Supplementary file 1 [file nanomaterials-16-00045-s001.zip]

Archive with 1 entries (1 files):
- nanomaterials-4028290-supplementary.pdf
